# Supplementary material for: Clinical Outcomes and Failure Rate of Triangular Fibrocartilage Complex Foveal Repair Were Comparable between Arthroscopic and Open Techniques
Source: J Clin Med. 2024 May 8;13(10):2766. doi: 10.3390/jcm13102766 (PMC11122638; doi:10.3390/jcm13102766)
Supplement: Supplementary file 1 [file jcm-13-02766-s001.zip]

Archive with 2 entries (2 files):
- Video S1. Arthroscopic foveal repair of the TFCC.avi
- Video S2. Open foveal repair of the TFCC.avi
